# Supplementary material for: Inflammatory Cells Can Alter the Levels of H3K9ac and γH2AX in Dysplastic Cells and Favor Tumor Phenotype
Source: J Pers Med. 2023 Apr 13;13(4):662. doi: 10.3390/jpm13040662 (PMC10141380; doi:10.3390/jpm13040662)
Supplement: Supplementary file 1 [file jpm-13-00662-s001.zip]

Archive with 1 entries (1 files):
- jpm-2313735-Supplementary Materials.pdf
